# Supplementary material for: Metabolic Profile and Mycoherbicidal Activity of Three Alternaria alternata Isolates for the Control of Convolvulus arvensis, Sonchus oleraceus, and Xanthium strumarium
Source: Pathogens. 2021 Nov 7;10(11):1448. doi: 10.3390/pathogens10111448 (PMC8620798; doi:10.3390/pathogens10111448)
Supplement: Supplementary file 1 [file pathogens-10-01448-s001.zip]

Archive with 1 entries (1 files):
- pathogens-1429271-supplementary.pdf
